# Supplementary material for: Unique haplotypes of cacao trees as revealed by trnH-psbA chloroplast DNA
Source: PeerJ. 2016 Apr 7;4:e1855. doi: 10.7717/peerj.1855 (PMC4830229; doi:10.7717/peerj.1855)
Supplement: Supplemental Information 1 — Passport descriptors and sequences of chloroplast DNA trnH-psbA intergenic spacer of 39 Theobroma trees collected from Soconusco, Mexico. [file peerj-04-1855-s001.fasta]

>gi|995974936|gb|KU061021.1| Theobroma cacao voucher TASG_12 psbA-trnH intergenic spacer region, partial sequence; chloroplast
TGAAGCTCCATCTACAAATGGCATAAGACTTTGGTTTTAGTGTATACGAGTTTTTGAAAATAAAGGAGCA
ATAACCAATTTCTTGTTCTATCAAGAGTGTTGGTATTGCTCCTTTATTTAGTAGTCTTTCTTTTCTTTAC
ATAAGTTTGCTTTTTCTTTACTTTAACTTTATTTACTATTTTATTTTACCATAAGAAAAAAAAAAGGATT
TTTAATGAGTTTGATTTCGTTTTATTGGATTTTATTTAGTATTATACGTCCGTTATGGACTAATATATAA
TTTCTATAAAATGAAAATAAAAAAAAAAAGTAAAAAAGTTCTTACCAATCTTTTGTGAAGTTTTTATTTT
AGCGTTAAAATAAAAGATAAAGATTGGAATTTTCTATATATCGTATCTCAGAAATAAGATAAAAAATAAT
GATGAATCGTAGAAATGGAAATCTTTGAACTTAAAATTTGAAATATTTAAAGAAATAAAAAAAAAATAGT
ATAGTAGAGGGGCGGATGTAGCCAAGTGGATCAAG
>gi|995974937|gb|KU061022.1| Theobroma cacao voucher TASG_16 psbA-trnH intergenic spacer region, partial sequence; chloroplast
TGAAGCTCCATCTACAAATGGATAAGACTTTGGTTTTAGTGTATACGAGTTTTTGAAAATAAAGGAGCAA
TAACCAATTTCTTGTTCTATCAAGAGTGTTGGTATTGCTCCTTTATTTAGTAGTCTTTCTTTTCTTTACA
TAAGTTTGCTTTTTCTTTACTTTAACTTTATTTACTATTTTATTTTACCATAAGAAAAAAAAAAGGATTT
TTAATGAGTTTGATTTCGTTTTATTGGATTTTATTTAGTATTATACGTCCGTTATGGACTAATATATAAT
TTCTATAAAATGAAAATAAAAAAAAAAAGTAAAAAAGTTCTTACCAATCTTTTGTGAAGTTTTTATTTTA
GCGTTAAAATAAAAGATAAAGATTGGAATTTTCTATATATCGTATCTCAGAAATAAGATAAAAAATAATG
ATGAATCGTAGAAATGGAAATCTTTGAACTTAAAATTTGAAATATTTAAAGAAATAAAAAAAAAATAGTA
TAGTAGAGGGGCGGATGTAGCCAAGTGGATCAAG
>gi|995974938|gb|KU061023.1| Theobroma cacao voucher TASG_18 psbA-trnH intergenic spacer region, partial sequence; chloroplast
TGAAGCTCCATCTACAAATGGATAAGACTTTGGTTTTAGTGTATACGAGTTTTTGAAAATAAAGGAGCAA
TAACCAATTTCTTGTTCTATCAAGAGTGTTGGTATTGCTCCTTTATTTAGTAGTCTTTCTTTTCTTTACA
TAAGTTTGCTTTTTCTTTACTTTAACTTTATTTACTATTTTATTTTACCATAAGAAAAAAAAAAGGATTT
TTAATGAGTTTGATTTCGTTTTATTGGATTTTATTTAGTATTATACGTCCGTTATGGACTAATATATAAT
TTCTATAAAATGAAAATAAAAAAAAAAAGTAAAAAAGTTCTTACCAATCTTTTGTGAAGTTTTTATTTTA
GCGTTAAAATAAAAGATAAAGATTGGAATTTTCTATATATCGTATCTCAGAAATAAGATAAAAAATAATG
ATGAATCGTAGAAATGGAAATCTTTGAACTTAAAATTTGAAATATTTAAAGAAATAAAAAAAAAATAGTA
TAGTAGAGGGGCGGATGTAGCCAAGTGGATCAAG
>gi|995974939|gb|KU061024.1| Theobroma cacao voucher HUJF_01 psbA-trnH intergenic spacer region, partial sequence; chloroplast
TGAAGCTCCATCTACAAATGGATAAGACTTTGGTTTTAGTGTATACGAGTTTTTGAAAATAAAGGAGCAA
TAACCAATTTCTTGTTCTATCAAGAGTGTTGGTATTGCTCCTTTATTTAGTAGTCTTTCTTTTCTTTACA
TAAGTTTGCTTTTTCTTTACTTTAACTTTATTTACTATTTTATTTTACCATAAGAAAAAAAAAAGGATTT
TTAATGAGTTTGATTTCGTTTTATTGGATTTTATTTAGTATTATACGTCCGTTATGGACTAATATATAAT
TTCTATAAAATGAAAATAAAAAAAAAAAGTAAAAAAGTTCTTACCAATCTTTTGTGAAGTTTTTATTTTA
GCGTTAAAATAAAAGATAAAGATTGGAATTTTCTATATATCGTATCTCAGAAATAAGATAAAAAATAATG
ATGAATCGTAGAAATGGAAATCTTTGAACTTAAAATTTGAAATATTTAAAGAAATAAAAAAAAAATAGTA
TAGTAGAGGGGCGGATGTAGCCAAGTGGATCAAG
>gi|995974940|gb|KU061025.1| Theobroma cacao voucher HUJF_03 psbA-trnH intergenic spacer region, partial sequence; chloroplast
TGAAGCTCCATCTACAAATGGCATAAGACTTTGGTTTTAGTGTATACGAGTTTTTGAAAATAAAGGAGCA
ATAACCAATTTCTTGTTCTATCAAGAGTGTTGGTATTGCTCCTTTATTTAGTAGTCTTTCTTTTCTTTAC
ATAAGTTTGCTTTTTCTTTACTTTAACTTTATTTACTATTTTATTTTACCATAAGAAAAAAAAAAGGATT
TTTAATGAGTTTGATTTCGTTTTATTGGATTTTATTTAGTATTATACGTCCGTTATGGACTAATATATAA
TTTCTATAAAATGAAAATAAAAAAAAAAGTAAAAAAGTTCTTACCAATCTTTTGTGAAGTTTTTATTTTA
GCGTTAAAATAAAAGATAAAGATTGGAATTTTCTATATATCGTATCTCAGAAATAAGATAAAAAATAATG
ATGAATCGTAGAAATGGAAATCTTTGAACTTAAAATTTGAAATATTTAAAGAAATAAAAAAAAAATAGTA
TAGTAGAGGGGCGGATGTAGCCAAGTGGATCAAG
>gi|995974941|gb|KU061026.1| Theobroma cacao voucher CAAM_04 psbA-trnH intergenic spacer region, partial sequence; chloroplast
TGAAGCTCCATCTACAAATGGATAAGACTTTGGTTTTAGTGTATACGAGTTTTTGAAAATAAAGGAGCAA
TAACCAATTTCTTGTTCTATCAAGAGTGTTGGTATTGCTCCTTTATTTAGTAGTCTTTCTTTACTTTACA
TAAGTTTGCTTTTTCTTTACTTTAACTTTATTTACTATTTTATTTTACCATAAGAAAAAAAAAAGGATTT
TTAATGAGTTTGATTTCGTTTTATTGGATTTTATTTAGTATTATACGTCCGTTATGGACTAATATATAAT
TTCTATAAAATGAAAATAAAAAAAAAAAGTAAAAAAGTTCTTACCAATCTTTTGTGAAGTTTTTATTTTA
GCGTTAAAATAAAAGATAAAGATTGGAATTTTCTATATATCGTATCTCAGAAATAAGATAAAAAATAATG
ATGAATCGTAGAAATGGAAATCTTTGAACTTAAAATTTGAAATATTTAAAGAAATAAAAAAAAATAGTAT
AGTAGAGGGGCGGATGTAGCCAAGTGGATCAAG
>gi|995974942|gb|KU061027.1| Theobroma cacao voucher CAAM_12 psbA-trnH intergenic spacer region, partial sequence; chloroplast
TGAAGCTCCATCTACAAATGGATAAGACTTTGGTTTTAGTGTATACGAGTTTTTGAAAATAAAGGAGCAA
TAACCAATTTCTTGTTCTATCAAGAGTGTTGGTATTGCTCCTTTATTTAGTAGTCTTTCTTTTCTTTACA
TAAGTTTGCTTTTTCTTTACTTTAACTTTATTTACTATTTTATTTTACCATAAGAAAAAAAAAAGGATTT
TTAATGAGTTTGATTTCGTTTTATTGGATTTTATTTAGTATTATACGTCCGTTATGGACTAATATATAAT
TTCTATAAAATGAAAATAAAAAAAAAAAGTAAAAAAGTTCTTACCAATCTTTTGTGAAGTTTTTATTTTA
GCGTTAAAATAAAAGATAAAGATTGGAATTTTCTATATATCGTATCTCAGAAATAAGATAAAAAATAATG
ATGAATCGTAGAAATGGAAATCTTTGAACTTAAAATTTGAAATATTTAAAGAAATAAAAAAAAAATAGTA
TAGTAGAGGGGCGGATGTAGCCAAGTGGATCAAG
>gi|995974943|gb|KU061028.1| Theobroma cacao voucher TCHR_04 psbA-trnH intergenic spacer region, partial sequence; chloroplast
TGAAGCTCCATCTACAAATGGATAAGACTTTGGTTTTAGTGTATACGAGTTTTTGAAAATAAAGGAGCAA
TAACCAATTTCTTGTTCTATCAAGAGTGTTGGTATTGCTCCTTTATTTAGTAGTCTTTCTTTTCTTTACA
TAAGTTTGCTTTTTCTTTACTTTAACTTTATTTACTATTTTATTTTACCATAAGAAAAAAAAAAGGATTT
TTAATGAGTTTGATTTCGTTTTATTGGATTTTATTTAGTATTATACGTCCGTTATGGACTAATATATAAT
TTCTATAAAATGAAAATAAAAAAAAAAAGTAAAAAAGTTCTTACCAATCTTTTGTGAAGTTTTTATTTTA
GCGTTAAAATAAAAGATAAAGATTGGAATTTTCTATATATCGTATCTCAGAAATAAGATAAAAAATAATG
ATGAATCGTAGAAATGGAAATCTTTGAACTTAAAATTTGAAATATTTAAAGAAATAAAAAAAAAATAGTA
TAGTAGAGGGGCGGATGTAGCCAAGTGGATCAAG
>gi|995974944|gb|KU061029.1| Theobroma cacao voucher FHSA_02 psbA-trnH intergenic spacer region, partial sequence; chloroplast
TGAAGCTCCATCTACAAATGGCATAAGACTTTGGTTTTAGTGTATACGAGTTTTTGAAAATAAAGGAGCA
ATAACCAATTTCTTGTTCTATCAAGAGTGTTGGTATTGCTCCTTTATTTAGTAGTCTTTCTTTTCTTTAC
ATAAGTTTGCTTTTTCTTTACTTTAACTTTATTTACTATTTTATTTTACCATAAGAAAAAAAAAAAGGAT
TTTTAATGAGTTTGATTTCGTTTTATTGGATTTTATTTAGTATTATACGTCCGTTATGGACTAATATATA
ATTTCTATAAAATGAAAATAAAAAAAAAGTAAAAAAGTTCTTACCAATCTTTTGTGAAGTTTTTATTTTA
GCGTTAAAATAAAAGATAAAGATTGGAATTTTCTATATATCGTATCTCAGAAATAAGATAAAAAATAATG
ATGAATCGTAGAAATGGAAATCTTTGAACTTAAAATTTGAAATATTTAAAGAAATAAAAAAAAATAGTAT
AGTAGAGGGGCGGATGTAGCCAAGTGGATCAAG
>gi|995974945|gb|KU061030.1| Theobroma cacao voucher FHSA_06 psbA-trnH intergenic spacer region, partial sequence; chloroplast
TGAAGCTCCATCTACAAATGGCATAAGACTTTGGTTTTAGTGTATACGAGTTTTTGAAAATAAAGGAGCA
ATAACCAATTTCTTGTTCTATCAAGAGTGTTGGTATTGCTCCTTTATTTAGTAGTCTTTCTTTTCTTTAC
ATAAGTTTGCTTTTTCTTTACTTTAACTTTATTTACTATTTTATTTTACCATAAGAAAAAAAAAAGGATT
TTTAATGAGTTTGATTTCGTTTTATTGGATTTTATTTAGTATTATACGTCCGTTATGGACTAATATATAA
TTTCTATAAAATGAAAATAAAAAAAAAAAGTAAAAAAGTTCTTACCAATCTTTTGTGAAGTTTTTATTTT
AGCGTTAAAATAAAAGATAAAGATTGGAATTTTCTATATATCGTATCTCAGAAATAAGATAAAAAATAAT
GATGAATCGTAGAAATGGAAATCTTTGAACTTAAAATTTGAAATATTTAAAGAAATAAAAAAAAAATAGT
ATAGTAGAGGGGCGGATGTAGCCAAGTGGATCAAG
>gi|995974946|gb|KU061031.1| Theobroma cacao voucher SUED_02 psbA-trnH intergenic spacer region, partial sequence; chloroplast
TGAAGCTCCATCTACAAATGGATAAGACTTTGGTTTTAGTGTATACGAGTTTTTGAAAATAAAGGAGCAA
TAACCAATTTCTTGTTCTATCAAGAGTGTTGGTATTGCTCCTTTATTTAGTAGTCTTTCTTTTCTTTACA
TAAGTTTGCTTTTTCTTTACTTTAACTTTATTTACTATTTTATTTTACCATAAGAAAAAAAAAAGGATTT
TTAATGAGTTTGATTTCGTTTTATTGGATTTTATTTAGTATTATACGTCCGTTATGGACTAATATATAAT
TTCTATAAAATGAAAATAAAAAAAAAAAGTAAAAAAGTTCTTACCAATCTTTTGTGAAGTTTTTATTTTA
GCGTTAAAATAAAAGATAAAGATTGGAATTTTCTATATATCGTATCTCAGAAATAAGATAAAAAATAATG
ATGAATCGTAGAAATGGAAATCTTTGAACTTAAAATTTGAAATATTTAAAGAAATAAAAAAAAAATAGTA
TAGTAGAGGGGCGGATGTAGCCAAGTGGATCAAG
>gi|995974947|gb|KU061032.1| Theobroma cacao voucher SUED_03 psbA-trnH intergenic spacer region, partial sequence; chloroplast
TGAAGCTCCATCTACAAATGGATAAGACTTTGGTTTTAGTGTATACGAGTTTTTGAAAATAAAGGAGCAA
TAACCAATTTCTTGTTCTATCAAGAGTGTTGGTATTGCTCCTTTATTTAGTAGTCTTTCTTTTCTTTACA
TAAGTTTGCTTTTTCTTTACTTTAACTTTATTTACTATTTTATTTTACCATAAGAAAAAAAAAAGGATTT
TTAATGAGTTTGATTTCGTTTTATTGGATTTTATTTAGTATTATACGTCCGTTATGGACTAATATATAAT
TTCTATAAAATGAAAATAAAAAAAAAAAGTAAAAAAGTTCTTACCAATCTTTTGTGAAGTTTTTATTTTA
GCGTTAAAATAAAAGATAAAGATTGGAATTTTCTATATATCGTATCTCAGAAATAAGATAAAAAATAATG
ATGAATCGTAGAAATGGAAATCTTTGAACTTAAAATTTGAAATATTTAAAGAAATAAAAAAAAAATAGTA
TAGTAGAGGGGCGGATGTAGCCAAGTGGATCAAG
>gi|995974948|gb|KU061033.1| Theobroma cacao voucher SUED_06 psbA-trnH intergenic spacer region, partial sequence; chloroplast
TGAAGCTCCATCTACAAATGGATAAGACTTTGGTTTTAGTGTATACGAGTTTTTGAAAATAAAGGAGCAA
TAACCAATTTCTTGTTCTATCAAGAGTGTTGGTATTGCTCCTTTATTTAGTAGTCTTTCTTTTCTTTACA
TAAGTTTGCTTTTTCTTTACTTTAACTTTATTTACTATTTTATTTTACCATAAGAAAAAAAAAAGGATTT
TTAATGAGTTTGATTTCGTTTTATTGGATTTTATTTAGTATTATACGTCCGTTATGGACTAATATATAAT
TTCTATAAAATGAAAATAAAAAAAAAAAGTAAAAAAGTTCTTACCAATCTTTTGTGAAGTTTTTATTTTA
GCGTTAAAATAAAAGATAAAGATTGGAATTTTCTATATATCGTATCTCAGAAATAAGATAAAAAATAATG
ATGAATCGTAGAAATGGAAATCTTTGAACTTAAAATTTGAAATATTTAAAGAAATAAAAAAAAAATAGTA
TAGTAGAGGGGCGGATGTAGCCAAGTGGATCAAG
>gi|995974949|gb|KU061034.1| Theobroma cacao voucher MAMG_03 psbA-trnH intergenic spacer region, partial sequence; chloroplast
TGAAGCTCCATCTACAAATGGATAAGACTTTGGTTTTAGTGTATACGAGTTTTTGAAAATAAAGGAGCAA
TAACCAATTTCTTGTTCTATCAAGAGTGTTGGTATTGCTCCTTTATTTAGTAGTCTTTCTTTTCTTTACA
TAAGTTTGCTTTTTCTTTACTTTAACTTTATTTACTATTTTATTTTACCATAAGAAAAAAAAAAAGGATT
TTTAATGAGTTTGATTTCGTTTTATTGGATTTTATTTAGTATTATACGTCCGTTATGGACTAATATATAA
TTTCTATAAAATGAAAATAAAAAAAAAGTAAAAAAGTTCTTACCAATCTTTTGTGAAGTTTTTATTTTAG
CGTTAAAATAAAAGATAAAGATTGGAATTTTCTATATATCGTATCTCAGAAATAAGATAAAAAATAATGA
TGAATCGTAGAAATGGAAATCTTTGAACTTAAAATTTGAAATATTTAAAGAAATAAAAAAAAATAGTATA
GTAGAGGGGCGGATGTAGCCAAGTGGATCAAG
>gi|995974950|gb|KU061035.1| Theobroma cacao voucher MAMG_04 psbA-trnH intergenic spacer region, partial sequence; chloroplast
TGAAGCTCCATCTACAAATGGATAAGACTTTGGTTTTAGTGTATACGAGTTTTTGAAAATAAAGGAGCAA
TAACCAATTTCTTGTTCTATCAAGAGTGTTGGTATTGCTCCTTTATTTAGTAGTCTTTCTTTTCTTTACA
TAAGTTTGCTTTTTCTTTACTTTAACTTTATTTACTATTTTATTTTACCATAAGAAAAAAAAAAAGGATT
TTTAATGAGTTTGATTTCGTTTTATTGGATTTTATTTAGTATTATACGTCCGTTATGGACTAATATATAA
TTTCTATAAAATGAAAATAAAAAAAAAGTAAAAAAGTTCTTACCAATCTTTTGTGAAGTTTTTATTTTAG
CGTTAAAATAAAAGATAAAGATTGGAATTTTCTATATATCGTATCTCAGAAATAAGATAAAAAATAATGA
TGAATCGTAGAAATGGAAATCTTTGAACTTAAAATTTGAAATATTTAAAGAAATAAAAAAAAAATAGTAT
AGTAGAGGGGCGGATGTAGCCAAGTGGATCAAG
>gi|995974951|gb|KU061036.1| Theobroma cacao voucher MAMG_07 psbA-trnH intergenic spacer region, partial sequence; chloroplast
TGAAGCTCCATCTACAAATGGATAAGACTTTGGTTTTAGTGTATACGAGTTTTTGAAAATAAAGGAGCAA
TAACCAATTTCTTGTTCTATCAAGAGTGTTGGTATTGCTCCTTTATTTAGTAGTCTTTCTTTTCTTTACA
TAAGTTTGCTTTTTCTTTACTTTAACTTTATTTACTATTTTATTTTACCATAAGAAAAAAAAAAGGATTT
TTAATGAGTTTGATTTCGTTTTATTGGATTTTATTTAGTATTATACGTCCGTTATGGACTAATATATAAT
TTCTATAAAATGAAAATAAAAAAAAAAAGTAAAAAAGTTCTTACCAATCTTTTGTGAAGTTTTTATTTTA
GCGTTAAAATAAAAGATAAAGATTGGAATTTTCTATATATCGTATCTCAGAAATAAGATAAAAAATAATG
ATGAATCGTAGAAATGGAAATCTTTGAACTTAAAATTTGAAATATTTAAAGAAATAAAAAAAAAATAGTA
TAGTAGAGGGGCGGATGTAGCCAAGTGGATCAAG
>gi|995974952|gb|KU061037.1| Theobroma cacao voucher MAMG_08 psbA-trnH intergenic spacer region, partial sequence; chloroplast
TGAAGCTCCATCTACAAATGGATAAGACTTTGGTTTTAGTGTATACGAGTTTTTGAAAATAAAGGAGCAA
TAACCAATTTCTTGTTCTATCAAGAGTGTTGGTATTGCTCCTTTATTTAGTAGTCTTTCTTTTCTTTACA
TAAGTTTGCTTTTTCTTTACTTTAACTTTATTTACTATTTTATTTTACCATAAGAAAAAAAAAAGGATTT
TTAATGAGTTTGATTTCGTTTTATTGGATTTTATTTAGTATTATACGTCCGTTATGGACTAATATATAAT
TTCTATAAAATGAAAATAAAAAAAAAAAGTAAAAAAGTTCTTACCAATCTTTTGTGAAGTTTTTATTTTA
GCGTTAAAATAAAAGATAAAGATTGGAATTTTCTATATATCGTATCTCAGAAATAAGATAAAAAATAATG
ATGAATCGTAGAAATGGAAATCTTTGAACTTAAAATTTGAAATATTTAAAGAAATAAAAAAAAAATAGTA
TAGTAGAGGGGCGGATGTAGCCAAGTGGATCAAG
>gi|995974953|gb|KU061038.1| Theobroma cacao voucher MAMG_10 psbA-trnH intergenic spacer region, partial sequence; chloroplast
TGAAGCTCCATCTACAAATGGATAAGACTTTGGTTTTAGTGTATACGAGTTTTTGAAAATAAAGGAGCAA
TAACCAATTTCTTGTTCTATCAAGAGTGTTGGTATTGCTCCTTTATTTAGTAGTCTTTCTTTTCTTTACA
TAAGTTTGCTTTTTCTTTACTTTAACTTTATTTACTATTTTATTTTACCATAAGAAAAAAAAAAGGATTT
TTAATGAGTTTGATTTCGTTTTATTGGATTTTATTTAGTATTATACGTCCGTTATGGACTAATATATAAT
TTCTATAAAATGAAAATAAAAAAAAAAGTAAAAAAGTTCTTACCAATCTTTTGTGAAGTTTTTATTTTAG
CGTTAAAATAAAAGATAAAGATTGGAATTTTCTATATATCGTATCTCAGAAATAAGATAAAAAATAATGA
TGAATCGTAGAAATGGAAATCTTTGAACTTAAAATTTGAAATATTTAAAGAAATAAAAAAAAATAGTATA
GTAGAGGGGCGGATGTAGCCAAGTGGATCAAG
>gi|995974954|gb|KU061039.1| Theobroma cacao voucher MAMG_12 psbA-trnH intergenic spacer region, partial sequence; chloroplast
TGAAGCTCCATCTACAAATGGATAAGACTTTGGTTTTAGTGTATACGAGTTTTTGAAAATAAAGGAGCAA
TAACCAATTTCTTGTTCTATCAAGAGTGTTGGTATTGCTCCTTTATTTAGTAGTCTTTCTTTACTTTACA
TAAGTTTGCTTTTTCTTTACTTTAACTTTATTTACTATTTTATTTTACCATAAGAAAAAAAAAAGGATTT
TTAATGAGTTTGATTTCGTTTTATTGGATTTTATTTAGTATTATACGTCCGTTATGGACTAATATATAAT
TTCTATAAAATGAAAATAAAAAAAAAAAGTAAAAAAGTTCTTACCAATCTTTTGTGAAGTTTTTATTTTA
GCGTTAAAATAAAAGATAAAGATTGGAATTTTCTATATATCGTATCTCAGAAATAAGATAAAAAATAATG
ATGAATCGTAGAAATGGAAATCTTTGAACTTAAAATTTGAAATATTTAAAGAAATAAAAAAAAAATAGTA
TAGTAGAGGGGCGGATGTAGCCAAGTGGATCAAG
>gi|995974955|gb|KU061040.1| Theobroma cacao voucher VCHL_01 psbA-trnH intergenic spacer region, partial sequence; chloroplast
TGAAGCTCCATCTACAAATGGATAAGACTTTGGTTTTAGTGTATACGAGTTTTTGAAAATAAAGGAGCAA
TAACCAATTTCTTGTTCTATCAAGAGTGTTGGTATTGCTCCTTTATTTAGTAGTCTTTCTTTTCTTTACA
TAAGTTTGCTTTTTCTTTACTTTAACTTTATTTACTATTTTATTTTACCATAAGAAAAAAAAAAGGATTT
TTAATGAGTTTGATTTCGTTTTATTGGATTTTATTTAGTATTATACGTCCGTTATGGACTAATATATAAT
TTCTATAAAATGAAAATAAAAAAAAAAAGTAAAAAAGTTCTTACCAATCTTTTGTGAAGTTTTTATTTTA
GCGTTAAAATAAAAGATAAAGATTGGAATTTTCTATATATCGTATCTCAGAAATAAGATAAAAAATAATG
ATGAATCGTAGAAATGGAAATCTTTGAACTTAAAATTTGAAATATTTAAAGAAATAAAAAAAAAATAGTA
TAGTAGAGGGGCGGATGTAGCCAAGTGGATCAAG
>gi|995974956|gb|KU061041.1| Theobroma cacao voucher VCHL_02 psbA-trnH intergenic spacer region, partial sequence; chloroplast
TGAAGCTCCATCTACAAATGGATAAGACTTTGGTTTTAGTGTATACGAGTTTTTGAAAATAAAGGAGCAA
TAACCAATTTCTTGTTCTATCAAGAGTGTTGGTATTGCTCCTTTATTTAGTAGTCTTTCTTTTCTTTACA
TAAGTTTGCTTTTTCTTTACTTTAACTTTATTTACTATTTTATTTTACCATAAGAAAAAAAAAAGGATTT
TTAATGAGTTTGATTTCGTTTTATTGGATTTTATTTAGTATTATACGTCCGTTATGGACTAATATATAAT
TTCTATAAAATGAAAATAAAAAAAAAAAGTAAAAAAGTTCTTACCAATCTTTTGTGAAGTTTTTATTTTA
GCGTTAAAATAAAAGATAAAGATTGGAATTTTCTATATATCGTATCTCAGAAATAAGATAAAAAATAATG
ATGAATCGTAGAAATGGAAATCTTTGAACTTAAAATTTGAAATATTTAAAGAAATAAAAAAAAAATAGTA
TAGTAGAGGGGCGGATGTAGCCAAGTGGATCAAG
>gi|995974957|gb|KU061042.1| Theobroma cacao voucher VCHL_03 psbA-trnH intergenic spacer region, partial sequence; chloroplast
TGAAGCTCCATCTACAAATGGATAAGACTTTGGTTTTAGTGTATACGAGTTTTTGAAAATAAAGGAGCAA
TAACCAATTTCTTGTTCTATCAAGAGTGTTGGTATTGCTCCTTTATTTAGTAGTCTTTCTTTTCTTTACA
TAAGTTTGCTTTTTCTTTACTTTAACTTTATTTACTATTTTATTTTACCATAAGAAAAAAAAAAGGATTT
TTAATGAGTTTGATTTCGTTTTATTGGATTTTATTTAGTATTATACGTCCGTTATGGACTAATATATAAT
TTCTATAAAATGAAAATAAAAAAAAAAAGTAAAAAAGTTCTTACCAATCTTTTGTGAAGTTTTTATTTTA
GCGTTAAAATAAAAGATAAAGATTGGAATTTTCTATATATCGTATCTCAGAAATAAGATAAAAAATAATG
ATGAATCGTAGAAATGGAAATCTTTGAACTTAAAATTTGAAATATTTAAAGAAATAAAAAAAAAATAGTA
TAGTAGAGGGGCGGATGTAGCCAAGTGGATCAAG
>gi|995974958|gb|KU061043.1| Theobroma cacao voucher VCHL_04 psbA-trnH intergenic spacer region, partial sequence; chloroplast
TGAAGCTCCATCTACAAATGGATAAGACTTTGGTTTTAGTGTATACGAGTTTTTGAAAATAAAGGAGCAA
TAACCAATTTCTTGTTCTATCAAGAGTGTTGGTATTGCTCCTTTATTTAGTAGTCTTTCTTTTCTTTACA
TAAGTTTGCTTTTTCTTTACTTTAACTTTATTTACTATTTTATTTTACCATAAGAAAAAAAAAAGGATTT
TTAATGAGTTTGATTTCGTTTTATTGGATTTTATTTAGTATTATACGTCCGTTATGGACTAATATATAAT
TTCTATAAAATGAAAATAAAAAAAAAAAGTAAAAAAGTTCTTACCAATCTTTTGTGAAGTTTTTATTTTA
GCGTTAAAATAAAAGATAAAGATTGGAATTTTCTATATATCGTATCTCAGAAATAAGATAAAAAATAATG
ATGAATCGTAGAAATGGAAATCTTTGAACTTAAAATTTGAAATATTTAAAGAAATAAAAAAAAAATAGTA
TAGTAGAGGGGCGGATGTAGCCAAGTGGATCAAG
>gi|995974959|gb|KU061044.1| Theobroma cacao voucher VCLB_02 psbA-trnH intergenic spacer region, partial sequence; chloroplast
TGAAGCTCCATCTACAAATGGCATAAGACTTTGGTTTTAGTGTATACGAGTTTTTGAAAATAAAGGAGCA
ATAACCAATTTCTTGTTCTATCAAGAGTGTTGGTATTGCTCCTTTATTTAGTAGTCTTTCTTTTCTTTAC
ATAAGTTTGCTTTTTCTTTACTTTAACTTTATTTACTATTTTATTTTACCATAAGAAAAAAAAAAGGATT
TTTAATGAGTTTGATTTCGTTTTATTGGATTTTATTTAGTATTATACGTCCGTTATGGACTAATATATAA
TTTCTATAAAATGAAAATAAAAAAAAAAAGTAAAAAAGTTCTTACCAATCTTTTGTGAAGTTTTTATTTT
AGCGTTAAAATAAAAGATAAAGATTGGAATTTTCTATATATCGTATCTCAGAAATAAGATAAAAAATAAT
GATGAATCGTAGAAATGGAAATCTTTGAACTTAAAATTTGAAATATTTAAAGAAATAAAAAAAAAATAGT
ATAGTAGAGGGGCGGATGTAGCCAAGTGGATCAAG
>gi|995974960|gb|KU061045.1| Theobroma cacao voucher VCLB_03 psbA-trnH intergenic spacer region, partial sequence; chloroplast
TGAAGCTCCATCTACAAATGGATAAGACTTTGGTTTTAGTGTATACGAGTTTTTGAAAATAAAGGAGCAA
TAACCAATTTCTTGTTCTATCAAGAGTGTTGGTATTGCTCCTTTATTTAGTAGTCTTTCTTTTCTTTACA
TAAGTTTGCTTTTTCTTTACTTTAACTTTATTTACTATTTTATTTTACCATAAGAAAAAAAAAAGGATTT
TTAATGAGTTTGATTTCGTTTTATTGGATTTTATTTAGTATTATACGTCCGTTATGGACTAATATATAAT
TTCTATAAAATGAAAATAAAAAAAAAAAGTAAAAAAGTTCTTACCAATCTTTTGTGAAGTTTTTATTTTA
GCGTTAAAATAAAAGATAAAGATTGGAATTTTCTATATATCGTATCTCAGAAATAAGATAAAAAATAATG
ATGAATCGTAGAAATGGAAATCTTTGAACTTAAAATTTGAAATATTTAAAGAAATAAAAAAAAAATAGTA
TAGTAGAGGGGCGGATGTAGCCAAGTGGATCAAG
>gi|995974961|gb|KU061046.1| Theobroma cacao voucher VCLB_04 psbA-trnH intergenic spacer region, partial sequence; chloroplast
TGAAGCTCCATCTACAAATGGCATAAGACTTTGGTTTTAGTGTATACGAGTTTTTGAAAATAAAGGAGCA
ATAACCAATTTCTTGTTCTATCAAGAGTGTTGGTATTGCTCCTTTATTTAGTAGTCTTTCTTTTCTTTAC
ATAAGTTTGCTTTTTCTTTACTTTAACTTTATTTACTATTTTATTTTACCATAAGAAAAAAAAAAGGATT
TTTAATGAGTTTGATTTCGTTTTATTGGATTTTATTTAGTATTATACGTCCGTTATGGACTAATATATAA
TTTCTATAAAATGAAAATAAAAAAAAAAAGTAAAAAAGTTCTTACCAATCTTTTGTGAAGTTTTTATTTT
AGCGTTAAAATAAAAGATAAAGATTGGAATTTTCTATATATCGTATCTCAGAAATAAGATAAAAAATAAT
GATGAATCGTAGAAATGGAAATCTTTGAACTTAAAATTTGAAATATTTAAAGAAATAAAAAAAAAATAGT
ATAGTAGAGGGGCGGATGTAGCCAAGTGGATCAAG
>gi|995974962|gb|KU061047.1| Theobroma cacao voucher MAJH_02 psbA-trnH intergenic spacer region, partial sequence; chloroplast
TGAAGCTCCATCTACAAATGGCATAAGACTTTGGTTTTAGTGTATACGAGTTTTTGAAAATAAAGGAGCA
ATAACCAATTTCTTGTTCTATCAAGAGTGTTGGTATTGCTCCTTTATTTAGTAGTCTTTCTTTTCTTTAC
ATAAGTTTGCTTTTTCTTTACTTTAACTTTATTTACTATTTTATTTTACCATAAGAAAAAAAAAAAGGAT
TTTTAATGAGTTTGATTTCGTTTTATTGGATTTTATTTAGTATTATACGTCCGTTATGGACTAATATATA
ATTTCTATAAAATGAAAATAAAAAAAAAGTAAAAAAGTTCTTACCAATCTTTTGTGAAGTTTTTATTTTA
GCGTTAAAATAAAAGATAAAGATTGGAATTTTCTATATATCGTATCTCAGAAATAAGATAAAAAATAATG
ATGAATCGTAGAAATGGAAATCTTTGAACTTAAAATTTGAAATATTTAAAGAAATAAAAAAAAATAGTAT
AGTAGAGGGGCGGATGTAGCCAAGTGGATCAAG
>gi|995974963|gb|KU061048.1| Theobroma cacao voucher MAJH_03 psbA-trnH intergenic spacer region, partial sequence; chloroplast
TGAAGCTCCATCTACAAATGGATAAGACTTTGGTTTTAGTGTATACGAGTTTTTGAAAATAAAGGAGCAA
TAACCAATTTCTTGTTCTATCAAGAGTGTTGGTATTGCTCCTTTATTTAGTAGTCTTTCTTTTCTTTACA
TAAGTTTGCTTTTTCTTTACTTTAACTTTATTTACTATTTTATTTTACCATAAGAAAAAAAAAAAGGATT
TTTAATGAGTTTGATTTCGTTTTATTGGATTTTATTTAGTATTATACGTCCGTTATGGACTAATATATAA
TTTCTATAAAATGAAAATAAAAAAAAAGTAAAAAAGTTCTTACCAATCTTTTGTGAAGTTTTTATTTTAG
CGTTAAAATAAAAGATAAAGATTGGAATTTTCTATATATCGTATCTCAGAAATAAGATAAAAAATAATGA
TGAATCGTAGAAATGGAAATCTTTGAACTTAAAATTTGAAATATTTAAAGAAATAAAAAAAAATAGTATA
GTAGAGGGGCGGATGTAGCCAAGTGGATCAAG
>gi|995974964|gb|KU061049.1| Theobroma cacao voucher YAXCABA psbA-trnH intergenic spacer region, partial sequence; chloroplast
TGAAGCTCCATCTACAAATGGATAAGACTTTGGTTTTAGTGTATACGAGTTTTTGAAAATAAAGGAGCAA
TAACCAATTTCTTGTTCTATCAAGAGTGTTGGTATTGCTCCTTTATTTAGTAGTCTTTCTTTTCTTTACA
TAAGTTTGCTTTTTCTTTACTTTAACTTTATTTACTATTTTATTTTACCATAAGAAAAAAAAAAGGATTT
TTAATGAGTTTGATTTCGTTTTATTGGATTTTATTTAGTATTATACGTCCGTTATGGACTAATATATAAT
TTCTATAAAATGAAAATAAAAAAAAAAAGTAAAAAAGTTCTTACCAATCTTTTGTGAAGTTTTTATTTTA
GCGTTAAAATAAAAGATAAAGATTGGAATTTTCTATATATCGTATCTCAGAAATAAGATAAAAAATAATG
ATGAATCGTAGAAATGGAAATCTTTGAACTTAAAATTTGAAATATTTAAAGAAATAAAAAAAAATAGTAT
AGTAGAGGGGCGGATGTAGCCAAGTGGATCAAG
>gi|995974965|gb|KU061050.1| Theobroma cacao voucher XOCEN psbA-trnH intergenic spacer region, partial sequence; chloroplast
TGAAGCTCCATCTACAAATGGATAAGACTTTGGTTTTAGTGTATACGAGTTTTTGAAAATAAAGGAGCAA
TAACCAATTTCTTGTTCTATCAAGAGTGTTGGTATTGCTCCTTTATTTAGTAGTCTTTCTTTTCTTTACA
TAAGTTTGCTTTTTCTTTACTTTAACTTTATTTACTATTTTATTTTACCATAAGAAAAAAAAAAGGATTT
TTAATGAGTTTGATTTCGTTTTATTGGATTTTATTTAGTATTATACGTCCGTTATGGACTAATATATAAT
TTCTATAAAATGAAAATAAAAAAAAAAAGTAAAAAAGTTCTTACCAATCTTTTGTGAAGTTTTTATTTTA
GCGTTAAAATAAAAGATAAAGATTGGAATTTTCTATATATCGTATCTCAGAAATAAGATAAAAAATAATG
ATGAATCGTAGAAATGGAAATCTTTGAACTTAAAATTTGAAATATTTAAAGAAATAAAAAAAAAATAGTA
TAGTAGAGGGGCGGATGTAGCCAAGTGGATCAAG
>gi|995974966|gb|KU061051.1| Theobroma cacao voucher LACANDON28 psbA-trnH intergenic spacer region, partial sequence; chloroplast
TGAAGCTCCATCTACAAATGGATAAGACTTTGGTTTTAGTGTATACGAGTTTTTGAAAATAAAGGAGCAA
TAACCAATTTCTTGTTCTATCAAGAGTGTTGGTATTGCTCCTTTATTTAGTAGTCTTTCTTTTCTTTACA
TAAGTTTGCTTTTTCTTTACTTTAACTTTATTTACTATTTTATTTTACCATAAGAAAAAAAAAAGGATTT
TTAATGAGTTTGATTTCGTTTTATTGGATTTTATTTAGTATTATACGTCCGTTATGGACTAATATATAAT
TTCTATAAAATGAAAATAAAAAAAAAAAGTAAAAAAGTTCTTACCAATCTTTTGTGAAGTTTTTATTTTA
GCGTTAAAATAAAAGATAAAGATTGGAATTTTCTATATATCGTATCTCAGAAATAAGATAAAAAATAATG
ATGAATCGTAGAAATGGAAATCTTTGAACTTAAAATTTGAAATATTTAAAGAAATAAAAAAAAAATAGTA
TAGTAGAGGGGCGGATGTAGCCAAGTGGATCAAG
>gi|995974967|gb|KU061052.1| Theobroma cacao voucher LACANDON06 psbA-trnH intergenic spacer region, partial sequence; chloroplast
TGAAGCTCCATCTACAAATGGATAAGACTTTGGTTTTAGTGTATACGAGTTTTTGAAAATAAAGGAGCAA
TAACCAATTTCTTGTTCTATCAAGAGTGTTGGTATTGCTCCTTTATTTAGTAGTCTTTCTTTTCTTTACA
TAAGTTTGCTTTTTCTTTACTTTAACTTTATTTACTATTTTATTTTACCATAAGAAAAAAAAAAGGATTT
TTAATGAGTTTGATTTCGTTTTATTGGATTTTATTTAGTATTATACGTCCGTTATGGACTAATATATAAT
TTCTATAAAATGAAAATAAAAAAAAAAAGTAAAAAAGTTCTTACCAATCTTTTGTGAAGTTTTTATTTTA
GCGTTAAAATAAAAGATAAAGATTGGAATTTTCTATATATCGTATCTCAGAAATAAGATAAAAAATAATG
ATGAATCGTAGAAATGGAAATCTTTGAACTTAAAATTTGAAATATTTAAAGAAATAAAAAAAAAATAGTA
TAGTAGAGGGGCGGATGTAGCCAAGTGGATCAAG
>gi|995974968|gb|KU061053.1| Theobroma cacao voucher SL_01 psbA-trnH intergenic spacer region, partial sequence; chloroplast
TGAAGCTCCATCTACAAATGGATAAGACTTTGGTTTTAGTGTATACGAGTTTTTGAAAATAAAGGAGCAA
TAACCAATTTCTTGTTCTATCAAGAGTGTTGGTATTGCTCCTTTATTTAGTAGTCTTTCTTTTCTTTACA
TAAGTTTGCTTTTTCTTTACTTTAACTTTATTTACTATTTTATTTTACCATAAGAAAAAAAAAAGGATTT
TTAATGAGTTTGATTTCGTTTTATTGGATTTTATTTAGTATTATACGTCCGTTATGGACTAATATATAAT
TTCTATAAAATGAAAATAAAAAAAAAAAGTAAAAAAGTTCTTACCAATCTTTTGTGAAGTTTTTATTTTA
GCGTTAAAATAAAAGATAAAGATTGGAATTTTCTATATATCGTATCTCAGAAATAAGATAAAAAATAATG
ATGAATCGTAGAAATGGAAATCTTTGAACTTAAAATTTGAAATATTTAAAGAAATAAAAAAAAAATAGTA
TAGTAGAGGGGCGGATGTAGCCAAGTGGATCAAG
>gi|995974969|gb|KU061054.1| Theobroma cacao voucher CARMELO psbA-trnH intergenic spacer region, partial sequence; chloroplast
TGAAGCTCCATCTACAAATGGATAAGACTTTGGTTTTAGTGTATACGAGTTTTTGAAAATAAAGGAGCAA
TAACCAATTTCTTGTTCTATCAAGAGTGTTGGTATTGCTCCTTTATTTAGTAGTCTTTCTTTTCTTTACA
TAAGTTTGCTTTTTCTTTACTTTAACTTTATTTACTATTTTATTTTACCATAAGAAAAAAAAAAAGGATT
TTTAATGAGTTTGATTTCGTTTTATTGGATTTTATTTAGTATTATACGTCCGTTATGGACTAATATATAA
TTTCTATAAAATGAAAATAAAAAAAAAGTAAAAAAGTTCTTACCAATCTTTTGTGAAGTTTTTATTTTAG
CGTTAAAATAAAAGATAAAGATTGGAATTTTCTATATATCGTATCTCAGAAATAAGATAAAAAATAATGA
TGAATCGTAGAAATGGAAATCTTTGAACTTAAAATTTGAAATATTTAAAGAAATAAAAAAAAAATAGTAT
AGTAGAGGGGCGGATGTAGCCAAGTGGATCAAG
>gi|995974970|gb|KU061055.1| Theobroma cacao voucher LAGARTO psbA-trnH intergenic spacer region, partial sequence; chloroplast
TGAAGCTCCATCTACAAATGGATAAGACTTTGGTTTTAGTGTATACGAGTTTTTGAAAATAAAGGAGCAA
TAACCAATTTCTTGTTCTATCAAGAGTGTTGGTATTGCTCCTTTATTTAGTAGTCTTTCTTTTCTTTACA
TAAGTTTGCTTTTTCTTTACTTTAACTTTATTTACTATTTTATTTTACCATAAGAAAAAAAAAAGGATTT
TTAATGAGTTTGATTTCGTTTTATTGGATTTTATTTAGTATTATACGTCCGTTATGGACTAATATATAAT
TTCTATAAAATGAAAATAAAAAAAAAAGTAAAAAAGTTCTTACCAATCTTTTGTGAAGTTTTTATTTTAG
CGTTAAAATAAAAGATAAAGATTGGAATTTTCTATATATCGTATCTCAGAAATAAGATAAAAAATAATGA
TGAATCGTAGAAATGGAAATCTTTGAACTTAAAATTTGAAATATTTAAAGAAATAAAAAAAAATAGTATA
GTAGAGGGGCGGATGTAGCCAAGTGGATCAAG
>gi|995974971|gb|KU061056.1| Theobroma cacao voucher CATONGO psbA-trnH intergenic spacer region, partial sequence; chloroplast
TGAAGCTCCATCTACAAATGGATAAGACTTTGGTTTTAGTGTATACGAGTTTTTGAAAATAAAGGAGCAA
TAACCAATTTCTTGTTCTATCAAGAGTGTTGGTATTGCTCCTTTATTTAGTAGTCTTTCTTTTCTTTACA
TAAGTTTGCTTTTTCTTTACTTTAACTTTATTTACTATTTTATTTTACCATAAGAAAAAAAAAAAGGATT
TTTAATGAGTTTGATTTCGTTTTATTGGATTTTATTTAGTATTATACGTCCGTTATGGACTAATATATAA
TTTCTATAAAATGAAAATAAAAAAAAAGTAAAAAAGTTCTTACCAATCTTTTGTGAAGTTTTTATTTTAG
CGTTAAAATAAAAGATAAAGATTGGAATTTTCTATATATCGTATCTCAGAAATAAGATAAAAAATAATGA
TGAATCGTAGAAATGGAAATCTTTGAACTTAAAATTTGAAATATTTAAAGAAATAAAAAAAAATAGTATA
GTAGAGGGGCGGATGTAGCCAAGTGGATCAAG
>gi|995974972|gb|KU061057.1| Theobroma cacao voucher EET399 psbA-trnH intergenic spacer region, partial sequence; chloroplast
TGAAGCTCCATCTACAAATGGATAAGACTTTGGTTTTAGTGTATACGAGTTTTTGAAAATAAAGGAGCAA
TAACCAATTTCTTGTTCTATCAAGAGTGTTGGTATTGCTCCTTTATTTAGTAGTCTTTCTTTTCTTTACA
TAAGTTTGCTTTTTCTTTACTTTAACTTTATTTACTATTTTATTTTACCATAAGAAAAAAAAAAGGATTT
TTAATGAGTTTGATTTCGTTTTATTGGATTTTATTTAGTATTATACGTCCGTTATGGACTAATATATAAT
TTCTATAAAATGAAAATAAAAAAAAAAGTAAAAAAGTTCTTACCAATCTTTTGTGAAGTTTTTATTTTAG
CGTTAAAATAAAAGATAAAGATTGGAATTTTCTATATATCGTATCTCAGAAATAAGATAAAAAATAATGA
TGAATCGTAGAAATGGAAATCTTTGAACTTAAAATTTGAAATATTTAAAGAAATAAAAAAAAAATAGTAT
AGTAGAGGGGCGGATGTAGCCAAGTGGATCAAG
>gi|995974973|gb|KU061058.1| Theobroma cacao voucher RIM24 psbA-trnH intergenic spacer region, partial sequence; chloroplast
TGAAGCTCCATCTACAAATGGCATAAGACTTTGGTTTTAGTGTATACGAGTTTTTGAAAATAAAGGAGCA
ATAACCAATTTCTTGTTCTATCAAGAGTGTTGGTATTGCTCCTTTATTTAGTAGTCTTTCTTTTCTTTAC
ATAAGTTTGCTTTTTCTTTACTTTAACTTTATTTACTATTTTATTTTACCATAAGAAAAAAAAAAGGATT
TTTAATGAGTTTGATTTCGTTTTATTGGATTTTATTTAGTATTATACGTCCGTTATGGACTAATATATAA
TTTCTATAAAATGAAAATAAAAAAAAAAAGTAAAAAAGTTCTTACCAATCTTTTGTGAAGTTTTTATTTT
AGCGTTAAAATAAAAGATAAAGATTGGAATTTTCTATATATCGTATCTCAGAAATAAGATAAAAAATAAT
GATGAATCGTAGAAATGGAAATCTTTGAACTTAAAATTTGAAATATTTAAAGAAATAAAAAAAAAATAGT
ATAGTAGAGGGGCGGATGTAGCCAAGTGGATCAAG
>gi|995974974|gb|KU061059.1| Theobroma bicolor voucher PATASTE psbA-trnH intergenic spacer region, partial sequence; chloroplast
TGAAGCTCCATCTACAAATGGATAAGACTTTGGTTTTAGTGTATACGAGTTTTTGAAAATAAAGGAGCAA
TAACCAATTTCTTGTTCTATCAAGAGTGTTGGTATTGCTCCTTTATTTAGTAGTCTTTCTTTTCTTTACA
TAAGTTTGCTTTTTCTTTACTTTCACTTTATTTACTATTTTATTTTACCATAAGAAAAAAAGGATTTTTA
ATGAGTTTGATTTCGTTTTATTGGATTTTATTTAGTATTATACGTCCGTTATGGACTAATATATAATTTC
TATAAAATGAAAATAAAAAAAAAAGTAAAAAAGTTCTTACCAATCTTTTGTGAAGTTTTTATTTTAGCGT
TAAAATAAAAGATAAAGATTGGAATTTTCTATATATCGTATCTCAGAAATAAGATAAAAAATAATGATGA
ATCGTAGAAATGGAAATCTTTGAACTTCAAATTTTAAATATTTAAAGAAATAAAAAAAAAATAGTAACAT
AGTATAGTAGAGGGGCGGATGTAGCCAAGTGGATCAAG
